# Supplementary material for: Flagellin as a Versatile Adjuvant Platform: Genetic Fusion Approaches for Next-Generation Vaccines
Source: Int J Mol Sci. 2025 Oct 22;26(21):10295. doi: 10.3390/ijms262110295 (PMC12610479; doi:10.3390/ijms262110295)
Supplement: Supplementary file 1 [file ijms-26-10295-s001.zip]

Archive with 1 entries (1 files):
- ijms-3892974-supplementary.xlsx
