# Supplementary material for: Flagellin as a Versatile Adjuvant Platform: Genetic Fusion Approaches for Next-Generation Vaccines
Source: Int J Mol Sci. 2025 Oct 22;26(21):10295. doi: 10.3390/ijms262110295 (PMC12610479; doi:10.3390/ijms262110295)
Supplement: Supplementary file 1 [file ijms-26-10295-s001.zip › ijms-3892974-supplementary.xlsx]

## Sheet: Table S1
	Table S1. An overview of flagellin-based chimeric proteins
	Infection	Antigen	Flagellin variant	Insertion position	Reference
	Listeria monocytogenes	p60 and listeriolysin O	full-length	C-terminus	[32]
	Influenza A virus	the ectodomain of the matrix protein M2 (M2e) (VAX102)	full-length	C-terminus	[35]
		the ectodomain of the matrix protein M2 (M2e), N.benthamiana	full-length	C-terminus	[43]
		HA1, globular head domain of hemagglutinin (HA) of A/Puerto Rico/8/34	full-length	C-terminus	[37]
		HA1 of A/Solomon Islands/03/2006 (VAX125)	full-length	C-terminus	[38]
		HA1 of A/Vietnam/1203/04 (VN04)	full-length	C-terminus	[39]
			ΔD0	C-terminus
			ΔD3	D3
		HA1 of A/California/7/2009 (VAC128A)	ΔD3	C-terminus	[40]
		HA1 of A/California/7/2009 (VAC128B)	ΔD3	D3
		HA1 of A/California/7/2009 (VAC128C)	ΔD3	C-terminus, D3
		HA2, the stalk domain of hemagglutinin (HA), in combination with M2e	full-length	C-terminus	[19,45]
		HA2, the stalk domain of hemagglutinin (HA), in combination with M2e	ΔD2/D3	C-terminus, D2/D3	[20]
		M2e exposed on the surface of VLPs formed by HBc with Flagellin inserted into the immunodominant c/e1 loop of HBc	ΔD3	D3	[70]
	SARS-CoV-2 and influenza A virus	M2e, RBD	full-length	C-terminus	[44]
			ΔD2/D3	C-terminus, D2/D3
	Dengue virus	domain III of dengue virus E protein	ΔD3	D3, C-terminus	[42]
	Malaria, Plasmodium vivax	Merozoite Surface Protein-1 (MSP119)	full-length	C-terminus	[46]
	Uropathogenic Escherichia coli	adhesion FimH	full-length	N-terminus	[47]
	Vaccinia virus	L1R antigen	full-length	N-terminus	[48]
	Human papillomavirus	L2 protein	full-length	C-terminus	[49]
			ΔD3	C-terminus
	West Nile virus	EIII, ectodomain of West Nile virus envelope protein	ΔD2/D3	C-terminus	[50]
	Porcine circovirus type 2	Cap protein	ΔD2/D3	C-terminus	[51]
	Yersinia pestis	F1 and V antigens	ΔD2/D3	D2/D3	[52]
		B5R antigen
	Simian immunodeficiency virus	Gag protein	ΔD2/D3	D2/D3	[53]
	HIV-1	p24 protein	full-length	C-terminus	[54]
			ΔD2/D3	D2/D3
	parasite Eimeria tenella	IMP1, immune mapped protein-1	ΔD2/D3	N-terminus	[55]
	African swine fever virus protein	p30 protein	ΔD2/D3	N-terminus	[56]
	SARS-CoV-2	RBD	ΔD2/D3	N-, C-termini, D2/D3	[57]
			full-length	C-terminus	[44]
	cholera, Pasteurella multocida	tplpE, lipoprotein E	N-terminal D0/D1	C-terminus	[63]
	Infectious bursal disease virus	tVP2, truncated VP2 protein	N-terminal D0/D1	C-terminus	[64]
	Porcine epidemic diarrhea virus	mCOE, modified core neutralizing epitope	N-terminal D0/D1	C-terminus	[65]
	Actinobacillus pleuropneumoniae	ApxIIPF, the pore-forming region of the exotoxin ApxII	N-terminal D0/D1	C-terminus	[66]
	Foot−and−mouth disease	VP1 in the composition with i301 in the form of VLP	N-terminal D0/D1	N-terminus	[68]
	Porcine circovirus 2	PCV2 capsid protein in the form of VLP	short pFlg	N-terminus	[69]
